# Supplementary material for: The Association of Cell-Free LncH19 and miR-29b Expression with the PI3K/AKT/HIF-1/VEGF Pathway in Patients with Diabetic Nephropathy: In Silico Prediction and Clinical Validation
Source: Curr Issues Mol Biol. 2024 Dec 31;47(1):20. doi: 10.3390/cimb47010020 (PMC11764133; doi:10.3390/cimb47010020)
Supplement: Supplementary file 1 [file cimb-47-00020-s001.zip]

Archive with 1 entries (1 files):
- cimb-3355413-supplementary.pdf
